# Supplementary material for: The ability of magnetic field sensors to monitor feeding in three domestic herbivores
Source: PeerJ. 2018 Sep 13;6:e5489. doi: 10.7717/peerj.5489 (PMC6139244; doi:10.7717/peerj.5489)
Supplement: Data S1 [file peerj-06-5489-s001.xls]

## Sheet: Sheet1
ID	Spp	Video.Count	Mag.Count	Mean	Difference	feeding.behav.food.combo	Time.s	Rate.sec	Rate.min
C1	Cow	7	9	8	-2	Bite Concentrate	4.4	2.04545	122.727
C1	Cow	11	12	11.5	-1	Chew Concentrate	10.14	1.18343	71.0059
C1	Cow	4	4	4	0	Bite Concentrate	1.67	2.39521	143.713
C1	Cow	2	2	2	0	Chew Concentrate	1.6	1.25	75
C1	Cow	5	4	4.5	1	Chew Concentrate	3.83	1.04439	62.6632
C1	Cow	7	8	7.5	-1	Bite Concentrate	5	1.6	96
C1	Cow	5	5	5	0	Chew Concentrate	3.44	1.45349	87.2093
C1	Cow	5	4	4.5	1	Bite Concentrate	2.3	1.73913	104.348
C1	Cow	6	6	6	0	Chew Concentrate	4.14	1.44928	86.9565
C1	Cow	9	8	8.5	1	Bite Concentrate	4.8	1.66667	100
C1	Cow	6	4	5	2	Chew Concentrate	5.13	0.779727	46.7836
C1	Cow	14	13	13.5	1	Bite Concentrate	7.01	1.85449	111.27
C1	Cow	6	6	6	0	Chew Concentrate	5.2	1.15385	69.2308
C1	Cow	10	10	10	0	Bite Concentrate	4.97	2.01207	120.724
C1	Cow	6	6	6	0	Chew Concentrate	6.07	0.988468	59.3081
C1	Cow	23	23	23	0	Bite Concentrate	13.08	1.75841	105.505
C1	Cow	5	5	5	0	Chew Concentrate	4.44	1.12613	67.5676
C1	Cow	20	18	19	2	Bite Concentrate	10.11	1.78042	106.825
C1	Cow	5	5	5	0	Chew Concentrate	3.67	1.3624	81.7439
C1	Cow	66	65	65.5	1	Bite Concentrate	36.8	1.7663	105.978
C1	Cow	239	237	238	2	Bite Concentrate	128.6	1.84292	110.575
C1	Cow	132	131	131.5	1	Bite Concentrate	34.67	3.77848	226.709
C1	Cow	142	140	141	2	Bite Concentrate	66.63	2.10116	126.069
C1	Cow	2	2	2	0	Chew Concentrate	1.48	1.35135	81.0811
C1	Cow	1	1	1	0	Chew Concentrate	1.07	0.934579	56.0748
C1	Cow	132	132	132	0	Bite Concentrate	66.42	1.98735	119.241
C1	Cow	10	8	9	2	Bite grass	5.38	1.48699	89.2193
C1	Cow	1	1	1	0	Chew grass	0.8	1.25	75
C1	Cow	1	1	1	0	Chew grass	0.67	1.49254	89.5522
C1	Cow	1	1	1	0	Chew grass	0.9	1.11111	66.6667
C1	Cow	2	2	2	0	Chew grass	2.6	0.769231	46.1538
C1	Cow	1	1	1	0	Chew grass	0.67	1.49254	89.5522
C1	Cow	2	1	1.5	1	Chew grass	1.51	0.662252	39.7351
C1	Cow	4	5	4.5	-1	Chew grass	4.1	1.21951	73.1707
C1	Cow	22	21	21.5	1	Bite grass	8.11	2.5894	155.364
C1	Cow	4	4	4	0	Chew grass	4.1	0.97561	58.5366
C1	Cow	1	1	1	0	Chew grass	0.87	1.14943	68.9655
C1	Cow	13	14	13.5	-1	Bite grass	11.77	1.18946	71.3679
C1	Cow	3	3	3	0	Chew grass	1.34	2.23881	134.328
C1	Cow	26	26	26	0	Bite grass	21.46	1.21156	72.6934
C1	Cow	4	4	4	0	Chew grass	3.54	1.12994	67.7966
C1	Cow	3	3	3	0	Chew grass	3.27	0.917431	55.0459
C1	Cow	4	2	3	2	Chew grass	3.97	0.503778	30.2267
C1	Cow	17	17	17	0	Bite grass	15.12	1.12434	67.4603
C1	Cow	1	1	1	0	Chew grass	1.03	0.970874	58.2524
C1	Cow	5	4	4.5	1	Chew grass	5.5	0.727273	43.6364
C2	Cow	124	126	125	-2	Bite Concentrate	64.66	1.94865	116.919
C2	Cow	5	4	4.5	1	Chew Concentrate	2.44	1.63934	98.3607
C2	Cow	124	122	123	2	Bite Concentrate	54.39	2.24306	134.584
C2	Cow	27	29	28	-2	Bite Concentrate	14.48	2.00276	120.166
C2	Cow	2	2	2	0	Chew Concentrate	1.67	1.1976	71.8563
C2	Cow	18	17	17.5	1	Bite grass	12.05	1.41079	84.6473
C2	Cow	2	3	2.5	-1	Chew grass	1.57	1.91083	114.65
C2	Cow	14	13	13.5	1	Bite grass	8.78	1.48064	88.8383
C2	Cow	27	26	26.5	1	Bite grass	18.72	1.38889	83.3333
C2	Cow	32	33	32.5	-1	Bite grass	23.55	1.40127	84.0764
C2	Cow	26	26	26	0	Bite grass	18.95	1.37203	82.3219
C2	Cow	15	15	15	0	Bite grass	11.25	1.33333	80
C2	Cow	6	4	5	2	Bite grass	2.47	1.61943	97.166
C2	Cow	14	13	13.5	1	Bite grass	8.88	1.46396	87.8378
C2	Cow	20	19	19.5	1	Bite grass	14.31	1.32774	79.6646
C2	Cow	6	6	6	0	Bite grass	5.1	1.17647	70.5882
C2	Cow	1	1	1	0	Chew grass	0.73	1.36986	82.1918
C2	Cow	2	2	2	0	Chew grass	1.56	1.28205	76.9231
C2	Cow	9	9	9	0	Bite grass	6.34	1.41956	85.1735
C2	Cow	2	1	1.5	1	Chew grass	0.8	1.25	75
C2	Cow	27	27	27	0	Bite grass	19.25	1.4026	84.1558
C2	Cow	16	15	15.5	1	Bite grass	9.94	1.50905	90.5433
C2	Cow	5	5	5	0	Chew grass	3.54	1.41243	84.7458
C2	Cow	67	66	66.5	1	Bite grass	46.28	1.4261	85.5661
C2	Cow	8	8	8	0	Bite grass	5.71	1.40105	84.063
C2	Cow	12	12	12	0	Bite grass	8.91	1.3468	80.8081
C2	Cow	16	15	15.5	1	Bite grass	11.31	1.32626	79.5756
C2	Cow	11	11	11	0	Bite grass	8.34	1.31894	79.1367
C2	Cow	3	2	2.5	1	Bite grass	1.81	1.10497	66.2983
C2	Cow	94	92	93	2	Bite grass	68.07	1.35155	81.093
C2	Cow	26	25	25.5	1	Bite grass	21.05	1.18765	71.2589
C2	Cow	32	32	32	0	Bite grass	24.7	1.29555	77.7328
C2	Cow	23	21	22	2	Bite grass	18.32	1.14629	68.7773
C2	Cow	102	100	101	2	Bite grass	81.15	1.23229	73.9372
C2	Cow	2	2	2	0	Chew grass	1.6	1.25	75
C2	Cow	29	29	29	0	Bite grass	21.19	1.36857	82.1142
C2	Cow	3	2	2.5	1	Chew grass	2.17	0.921659	55.2995
C2	Cow	1	1	1	0	Chew grass	0.64	1.5625	93.75
C2	Cow	3	3	3	0	Chew grass	2.17	1.38249	82.9493
C2	Cow	12	12	12	0	Bite grass	9.68	1.23967	74.3802
C2	Cow	4	4	4	0	Chew grass	2.74	1.45985	87.5912
C2	Cow	11	11	11	0	Bite grass	9.37	1.17396	70.4376
C2	Cow	3	3	3	0	Bite grass	2.56	1.17188	70.3125
C2	Cow	1	1	1	0	Chew grass	0.37	2.7027	162.162
C2	Cow	18	17	17.5	1	Bite grass	12.98	1.30971	78.5824
S3	Sheep	4	3	3.5	1	Bite Concentrate	0.43	6.97674	418.605
S3	Sheep	4	3	3.5	1	Chew Concentrate	0.76	3.94737	236.842
S3	Sheep	3	4	3.5	-1	Bite Concentrate	0.74	5.40541	324.324
S3	Sheep	5	5	5	0	Chew Concentrate	1.4	3.57143	214.286
S3	Sheep	4	4	4	0	Bite Concentrate	0.7	5.71429	342.857
S3	Sheep	5	4	4.5	1	Chew Concentrate	1.37	2.91971	175.182
S3	Sheep	6	5	5.5	1	Bite Concentrate	0.94	5.31915	319.149
S3	Sheep	5	4	4.5	1	Chew Concentrate	1.16	3.44828	206.897
S3	Sheep	9	9	9	0	Bite Concentrate	1.8	5	300
S3	Sheep	7	7	7	0	Chew Concentrate	1.8	3.88889	233.333
S3	Sheep	3	2	2.5	1	Bite Concentrate	0.3	6.66667	400
S3	Sheep	1	1	1	0	Bite Concentrate	0.16	6.25	375
S3	Sheep	2	2	2	0	Chew Concentrate	0.57	3.50877	210.526
S3	Sheep	6	6	6	0	Bite Concentrate	0.97	6.18557	371.134
S3	Sheep	11	11	11	0	Chew Concentrate	3.67	2.99728	179.837
S3	Sheep	8	7	7.5	1	Bite Concentrate	1.4	5	300
S3	Sheep	14	14	14	0	Chew Concentrate	4.67	2.99786	179.872
S3	Sheep	2	2	2	0	Bite Concentrate	0.36	5.55556	333.333
S3	Sheep	4	4	4	0	Chew Concentrate	0.9	4.44444	266.667
S3	Sheep	7	7	7	0	Bite Concentrate	1.4	5	300
S3	Sheep	7	7	7	0	Chew Concentrate	1.63	4.29448	257.669
S3	Sheep	4	6	5	-2	Bite Concentrate	1.4	4.28571	257.143
S3	Sheep	5	5	5	0	Chew Concentrate	1.44	3.47222	208.333
S3	Sheep	7	6	6.5	1	Bite Concentrate	1.27	4.72441	283.465
S3	Sheep	13	14	13.5	-1	Chew Concentrate	3.8	3.68421	221.053
S3	Sheep	9	9	9	0	Bite Concentrate	1.6	5.625	337.5
S3	Sheep	8	8	8	0	Chew Concentrate	2.33	3.43348	206.009
S3	Sheep	7	7	7	0	Bite Concentrate	1.33	5.26316	315.789
S3	Sheep	6	6	6	0	Chew Concentrate	2.07	2.89855	173.913
S3	Sheep	5	5	5	0	Chew Concentrate	1.6	3.125	187.5
S3	Sheep	1	1	1	0	Bite Concentrate	0.1	10	600
S3	Sheep	3	3	3	0	Chew Concentrate	0.7	4.28571	257.143
S3	Sheep	5	4	4.5	1	Chew Concentrate	1.5	2.66667	160
S3	Sheep	9	9	9	0	Bite Concentrate	1.8	5	300
S3	Sheep	10	9	9.5	1	Chew Concentrate	2.83	3.18021	190.813
S3	Sheep	9	8	8.5	1	Bite Concentrate	1.43	5.59441	335.664
S3	Sheep	6	5	5.5	1	Bite Concentrate	1.1	4.54545	272.727
S3	Sheep	8	8	8	0	Chew Concentrate	2.94	2.72109	163.265
S3	Sheep	3	3	3	0	Chew Concentrate	1.2	2.5	150
S3	Sheep	4	5	4.5	-1	Bite Concentrate	1.7	2.94118	176.471
S3	Sheep	1	1	1	0	Bite Concentrate	0.17	5.88235	352.941
S3	Sheep	6	6	6	0	Chew Concentrate	2.1	2.85714	171.429
S3	Sheep	4	3	3.5	1	Chew Concentrate	1.43	2.0979	125.874
S3	Sheep	2	2	2	0	Chew Concentrate	0.83	2.40964	144.578
S3	Sheep	1	1	1	0	Chew Concentrate	0.26	3.84615	230.769
S3	Sheep	12	12	12	0	Bite Roughage	3.33	3.6036	216.216
S3	Sheep	3	3	3	0	Bite Roughage	0.94	3.19149	191.489
S3	Sheep	7	7	7	0	Bite Roughage	2.87	2.43902	146.341
S3	Sheep	5	4	4.5	1	Bite Roughage	0.8	5	300
S3	Sheep	5	6	5.5	-1	Bite Roughage	1.14	5.26316	315.789
S3	Sheep	8	8	8	0	Bite Roughage	1.77	4.51977	271.186
S3	Sheep	4	5	4.5	-1	Bite Roughage	1.77	2.82486	169.492
S3	Sheep	8	9	8.5	-1	Bite Roughage	1.93	4.66321	279.793
S3	Sheep	7	8	7.5	-1	Chew roughage	1.8	4.44444	266.667
S3	Sheep	5	4	4.5	1	Bite Roughage	1.3	3.07692	184.615
S3	Sheep	3	3	3	0	Bite Roughage	0.9	3.33333	200
S3	Sheep	12	12	12	0	Bite Roughage	2.9	4.13793	248.276
S3	Sheep	4	5	4.5	-1	Bite Roughage	0.97	5.15464	309.278
S3	Sheep	4	5	4.5	-1	Bite Roughage	0.97	5.15464	309.278
S3	Sheep	3	3	3	0	Chew roughage	1.23	2.43902	146.341
S3	Sheep	87	85	86	2	Bite Roughage	27.36	3.10673	186.404
S3	Sheep	48	46	47	2	Bite Roughage	13.75	3.34545	200.727
S3	Sheep	1	2	1.5	-1	Chew roughage	0.44	4.54545	272.727
S3	Sheep	9	8	8.5	1	Chew roughage	3.37	2.37389	142.433
S3	Sheep	20	21	20.5	-1	Bite grass	3.84	5.46875	328.125
S3	Sheep	27	27	27	0	Bite grass	5.3	5.09434	305.66
S3	Sheep	5	5	5	0	Chew grass	2.14	2.33645	140.187
S3	Sheep	34	34	34	0	Bite grass	8.43	4.03321	241.993
S3	Sheep	9	10	9.5	-1	Chew grass	3.93	2.54453	152.672
S3	Sheep	50	51	50.5	-1	Bite grass	13.44	3.79464	227.679
S3	Sheep	82	81	81.5	1	Bite grass	23.18	3.49439	209.664
S3	Sheep	1	1	1	0	Chew grass	0.37	2.7027	162.162
S3	Sheep	1	1	1	0	Chew grass	0.2	5	300
S3	Sheep	3	2	2.5	1	Chew grass	1.04	1.92308	115.385
S3	Sheep	5	5	5	0	Chew grass	1.8	2.77778	166.667
S3	Sheep	36	36	36	0	Bite grass	7.24	4.97238	298.343
S3	Sheep	2	2	2	0	Bite grass	1.27	1.5748	94.4882
S3	Sheep	30	29	29.5	1	Bite grass	8.54	3.39578	203.747
S3	Sheep	6	6	6	0	Chew grass	2.3	2.6087	156.522
S3	Sheep	7	7	7	0	Bite grass	2	3.5	210
S3	Sheep	1	2	1.5	-1	Chew grass	0.27	7.40741	444.444
S3	Sheep	2	2	2	0	Bite grass	1.2	1.66667	100
S3	Sheep	2	2	2	0	Chew grass	0.33	6.06061	363.636
S3	Sheep	3	4	3.5	-1	Chew grass	1.23	3.25203	195.122
S3	Sheep	68	67	67.5	1	Bite grass	21.02	3.18744	191.246
S3	Sheep	1	1	1	0	Chew grass	0.23	4.34783	260.87
S3	Sheep	28	28	28	0	Bite grass	6.94	4.03458	242.075
S3	Sheep	2	2	2	0	Bite grass	0.77	2.5974	155.844
S3	Sheep	11	11	11	0	Bite Roughage	9.3	1.1828	70.9677
S3	Sheep	65	65	65	0	Bite grass	19.66	3.30621	198.372
S3	Sheep	2	2	2	0	Chew grass	0.84	2.38095	142.857
S3	Sheep	25	25	25	0	Bite grass	6.47	3.86399	231.839
S3	Sheep	9	10	9.5	-1	Chew grass	3.74	2.6738	160.428
S3	Sheep	19	19	19	0	Bite grass	5.21	3.64683	218.81
S3	Sheep	1	1	1	0	Chew grass	0.33	3.0303	181.818
S3	Sheep	73	74	73.5	-1	Bite grass	23.53	3.14492	188.695
S3	Sheep	4	5	4.5	-1	Chew grass	1.4	3.57143	214.286
S3	Sheep	94	94	94	0	Bite grass	19.23	4.8882	293.292
S3	Sheep	85	84	84.5	1	Bite grass	25.33	3.31623	198.974
S3	Sheep	2	4	3	-2	Chew grass	0.93	4.30108	258.065
S3	Sheep	83	82	82.5	1	Bite grass	25.12	3.26433	195.86
S3	Sheep	23	22	22.5	1	Bite grass	5.07	4.33925	260.355
S3	Sheep	5	5	5	0	Bite grass	1.23	4.06504	243.902
S3	Sheep	5	5	5	0	Bite grass	1.8	2.77778	166.667
S3	Sheep	4	4	4	0	Bite grass	0.67	5.97015	358.209
S3	Sheep	4	4	4	0	Bite grass	0.77	5.19481	311.688
S3	Sheep	5	6	5.5	-1	Bite grass	1.33	4.51128	270.677
S3	Sheep	3	2	2.5	1	Bite grass	0.57	3.50877	210.526
S3	Sheep	6	6	6	0	Bite grass	1.74	3.44828	206.897
S3	Sheep	2	2	2	0	Bite grass	0.47	4.25532	255.319
S3	Sheep	3	4	3.5	-1	Bite grass	1.17	3.4188	205.128
S3	Sheep	9	9	9	0	Bite grass	2.1	4.28571	257.143
S3	Sheep	9	9	9	0	Bite grass	2.64	3.40909	204.545
S3	Sheep	6	6	6	0	Bite grass	1.67	3.59281	215.569
S3	Sheep	6	5	5.5	1	Bite grass	1.8	2.77778	166.667
S3	Sheep	4	5	4.5	-1	Bite grass	1.41	3.5461	212.766
S3	Sheep	7	8	7.5	-1	Bite grass	1.94	4.12371	247.423
S3	Sheep	5	6	5.5	-1	Bite grass	1.23	4.87805	292.683
S3	Sheep	4	5	4.5	-1	Bite grass	1.14	4.38596	263.158
S3	Sheep	3	2	2.5	1	Bite grass	0.73	2.73973	164.384
S3	Sheep	5	5	5	0	Bite grass	2.37	2.1097	126.582
S3	Sheep	3	3	3	0	Bite grass	0.57	5.26316	315.789
S3	Sheep	14	14	14	0	Bite grass	3.67	3.81471	228.883
S3	Sheep	5	5	5	0	Bite grass	1.5	3.33333	200
S3	Sheep	28	28	28	0	Bite grass	6.97	4.01722	241.033
S3	Sheep	11	12	11.5	-1	Bite grass	3.17	3.78549	227.129
S3	Sheep	5	5	5	0	Chew grass	1.77	2.82486	169.492
S3	Sheep	12	12	12	0	Bite grass	2.37	5.06329	303.797
S3	Sheep	6	5	5.5	1	Bite grass	1.17	4.2735	256.41
S3	Sheep	74	76	75	-2	Bite grass	21.36	3.55805	213.483
S3	Sheep	5	7	6	-2	Chew grass	2.1	3.33333	200
S3	Sheep	42	41	41.5	1	Bite grass	9.34	4.38972	263.383
S3	Sheep	6	6	6	0	Chew grass	2.7	2.22222	133.333
S3	Sheep	7	5	6	2	Bite grass	2.13	2.34742	140.845
S3	Sheep	32	32	32	0	Bite grass	9.91	3.22906	193.744
S3	Sheep	23	22	22.5	1	Bite grass	4.6	4.78261	286.957
S3	Sheep	5	7	6	-2	Chew grass	2.2	3.18182	190.909
S3	Sheep	3	1	2	2	Chew grass	1.23	0.813008	48.7805
S2	Sheep	37	37	37	0	Bite Roughage	10.11	3.65974	219.585
S2	Sheep	20	20	20	0	Bite Roughage	6.8	2.94118	176.471
S2	Sheep	6	7	6.5	-1	Bite Concentrate	1.34	5.22388	313.433
S2	Sheep	11	12	11.5	-1	Bite Concentrate	2.13	5.6338	338.028
S2	Sheep	15	17	16	-2	Bite Concentrate	5.51	3.0853	185.118
S2	Sheep	12	11	11.5	1	Bite Concentrate	2.57	4.28016	256.809
S2	Sheep	1	1	1	0	Chew Concentrate	0.27	3.7037	222.222
S2	Sheep	19	18	18.5	1	Bite Concentrate	3.44	5.23256	313.953
S2	Sheep	3	2	2.5	1	Bite Concentrate	0.51	3.92157	235.294
S2	Sheep	4	5	4.5	-1	Chew Concentrate	1.61	3.10559	186.335
S2	Sheep	2	2	2	0	Chew Concentrate	0.66	3.0303	181.818
S2	Sheep	24	25	24.5	-1	Bite Concentrate	5.97	4.1876	251.256
S2	Sheep	1	1	1	0	Chew Concentrate	0.3	3.33333	200
S2	Sheep	25	26	25.5	-1	Bite Concentrate	6.34	4.10095	246.057
S2	Sheep	14	14	14	0	Bite Concentrate	2.74	5.10949	306.569
S2	Sheep	3	3	3	0	Bite Concentrate	0.93	3.22581	193.548
S2	Sheep	2	4	3	-2	Chew Concentrate	0.8	5	300
S2	Sheep	22	20	21	2	Bite Concentrate	3.8	5.26316	315.789
S2	Sheep	5	5	5	0	Bite Concentrate	0.78	6.41026	384.615
S2	Sheep	8	6	7	2	Chew Concentrate	3.37	1.78042	106.825
S2	Sheep	13	14	13.5	-1	Chew Concentrate	5.97	2.34506	140.704
S2	Sheep	15	16	15.5	-1	Bite Concentrate	3.5	4.57143	274.286
S2	Sheep	7	8	7.5	-1	Bite Concentrate	2.07	3.86473	231.884
S2	Sheep	56	56	56	0	Bite Concentrate	21.96	2.55009	153.005
S2	Sheep	11	11	11	0	Bite Concentrate	2.43	4.52675	271.605
S2	Sheep	3	3	3	0	Chew Concentrate	0.74	4.05405	243.243
S2	Sheep	5	6	5.5	-1	Chew Concentrate	1.57	3.82166	229.299
S2	Sheep	20	20	20	0	Bite Concentrate	4.37	4.57666	274.6
S2	Sheep	1	1	1	0	Chew Concentrate	0.13	7.69231	461.538
S2	Sheep	9	8	8.5	1	Bite Concentrate	1.67	4.79042	287.425
S2	Sheep	8	8	8	0	Chew Concentrate	2.37	3.37553	202.532
S2	Sheep	17	17	17	0	Bite Concentrate	3.17	5.36278	321.767
S2	Sheep	6	6	6	0	Bite Concentrate	1.43	4.1958	251.748
S2	Sheep	24	24	24	0	Bite Concentrate	6.81	3.52423	211.454
S2	Sheep	17	17	17	0	Bite Concentrate	3.74	4.54545	272.727
S2	Sheep	8	9	8.5	-1	Bite Concentrate	2.2	4.09091	245.455
S2	Sheep	5	5	5	0	Chew Concentrate	1.9	2.63158	157.895
S2	Sheep	37	39	38	-2	Bite Concentrate	10.41	3.7464	224.784
S2	Sheep	9	9	9	0	Chew Concentrate	3.67	2.45232	147.139
S2	Sheep	92	94	93	-2	Bite Concentrate	26.99	3.48277	208.966
S2	Sheep	9	9	9	0	Bite Concentrate	2.8	3.21429	192.857
S2	Sheep	19	19	19	0	Bite Concentrate	4.71	4.03397	242.038
S2	Sheep	17	16	16.5	1	Bite Concentrate	5.24	3.05344	183.206
S2	Sheep	3	3	3	0	Bite Concentrate	0.9	3.33333	200
S2	Sheep	34	34	34	0	Bite Concentrate	8.14	4.1769	250.614
S2	Sheep	32	31	31.5	1	Bite Concentrate	7.31	4.24077	254.446
S2	Sheep	6	7	6.5	-1	Bite Concentrate	2.9	2.41379	144.828
S2	Sheep	18	18	18	0	Bite Concentrate	4.14	4.34783	260.87
S2	Sheep	32	32	32	0	Bite Concentrate	8.78	3.64465	218.679
S2	Sheep	33	33	33	0	Bite Concentrate	7.47	4.41767	265.06
S2	Sheep	3	4	3.5	-1	Bite Concentrate	0.9	4.44444	266.667
S2	Sheep	16	18	17	-2	Bite Concentrate	4.81	3.7422	224.532
S2	Sheep	12	13	12.5	-1	Bite Concentrate	2.74	4.74453	284.672
S2	Sheep	32	32	32	0	Bite Concentrate	9.44	3.38983	203.39
S2	Sheep	75	74	74.5	1	Bite Concentrate	23.52	3.14626	188.776
S2	Sheep	29	28	28.5	1	Bite Concentrate	6.71	4.17288	250.373
S2	Sheep	12	11	11.5	1	Bite Concentrate	4.51	2.43902	146.341
S2	Sheep	11	11	11	0	Chew Concentrate	3.88	2.83505	170.103
S2	Sheep	11	12	11.5	-1	Bite Concentrate	2.5	4.8	288
S2	Sheep	13	14	13.5	-1	Bite Concentrate	2.67	5.24345	314.607
S2	Sheep	25	25	25	0	Bite Concentrate	8.08	3.09406	185.644
S2	Sheep	19	20	19.5	-1	Bite Concentrate	4.98	4.01606	240.964
S2	Sheep	17	18	17.5	-1	Bite Concentrate	4	4.5	270
S2	Sheep	14	12	13	2	Chew Concentrate	5.47	2.19378	131.627
S2	Sheep	11	13	12	-2	Chew Concentrate	3.91	3.32481	199.488
S2	Sheep	20	21	20.5	-1	Bite Concentrate	4.91	4.27699	256.619
S2	Sheep	11	11	11	0	Chew Concentrate	5.01	2.19561	131.737
S2	Sheep	9	9	9	0	Bite Roughage	3.04	2.96053	177.632
S2	Sheep	3	3	3	0	Chew roughage	0.67	4.47761	268.657
S2	Sheep	12	10	11	2	Chew roughage	4.67	2.14133	128.48
S2	Sheep	10	10	10	0	Chew Concentrate	3.74	2.6738	160.428
S2	Sheep	14	14	14	0	Bite Concentrate	3.51	3.9886	239.316
S2	Sheep	30	28	29	2	Bite Roughage	12.08	2.31788	139.073
S2	Sheep	3	3	3	0	Chew roughage	1.4	2.14286	128.571
S2	Sheep	3	2	2.5	1	Chew roughage	1.77	1.12994	67.7966
S2	Sheep	3	4	3.5	-1	Chew roughage	1.07	3.73832	224.299
S2	Sheep	4	4	4	0	Bite Roughage	0.97	4.12371	247.423
S2	Sheep	8	7	7.5	1	Bite Roughage	1.4	5	300
S2	Sheep	3	3	3	0	Bite Roughage	0.56	5.35714	321.429
S2	Sheep	6	6	6	0	Bite Roughage	1.23	4.87805	292.683
S2	Sheep	6	6	6	0	Bite Roughage	2.42	2.47934	148.76
S2	Sheep	11	11	11	0	Bite Roughage	2.43	4.52675	271.605
S2	Sheep	7	6	6.5	1	Bite Roughage	1.84	3.26087	195.652
S2	Sheep	15	14	14.5	1	Bite Roughage	4.21	3.32542	199.525
S2	Sheep	8	7	7.5	1	Bite Roughage	2.27	3.0837	185.022
S2	Sheep	4	4	4	0	Bite Roughage	1.4	2.85714	171.429
S2	Sheep	4	4	4	0	Bite Roughage	1.29	3.10078	186.047
S2	Sheep	6	5	5.5	1	Chew roughage	2.47	2.02429	121.457
S2	Sheep	4	4	4	0	Bite grass	0.9	4.44444	266.667
S2	Sheep	1	1	1	0	Chew grass	0.24	4.16667	250
S2	Sheep	1	1	1	0	Chew grass	0.34	2.94118	176.471
S2	Sheep	2	3	2.5	-1	Bite grass	0.57	5.26316	315.789
S2	Sheep	40	41	40.5	-1	Bite grass	10.31	3.97672	238.603
S2	Sheep	5	5	5	0	Chew grass	1.76	2.84091	170.455
S2	Sheep	3	3	3	0	Bite grass	0.47	6.38298	382.979
S2	Sheep	7	7	7	0	Chew grass	2.94	2.38095	142.857
S2	Sheep	22	22	22	0	Bite grass	5.98	3.67893	220.736
S2	Sheep	7	6	6.5	1	Chew grass	2.57	2.33463	140.078
S2	Sheep	2	3	2.5	-1	Chew grass	0.63	4.7619	285.714
S2	Sheep	26	27	26.5	-1	Bite grass	8.71	3.09989	185.993
S2	Sheep	10	8	9	2	Chew grass	4.24	1.88679	113.208
S2	Sheep	3	3	3	0	Bite grass	0.8	3.75	225
S2	Sheep	6	6	6	0	Bite grass	2.24	2.67857	160.714
S2	Sheep	35	36	35.5	-1	Bite grass	11.54	3.11958	187.175
S2	Sheep	21	21	21	0	Bite grass	5.33	3.93996	236.398
S2	Sheep	34	34	34	0	Bite grass	10.48	3.24427	194.656
S2	Sheep	20	20	20	0	Bite grass	4.57	4.37637	262.582
S2	Sheep	13	13	13	0	Bite grass	2.97	4.3771	262.626
S2	Sheep	4	4	4	0	Chew grass	1.27	3.14961	188.976
S2	Sheep	55	53	54	2	Bite grass	21.59	2.45484	147.29
S2	Sheep	17	17	17	0	Bite grass	3.87	4.39276	263.566
S2	Sheep	21	21	21	0	Bite grass	4.33	4.84988	290.993
S2	Sheep	5	5	5	0	Bite grass	1.03	4.85437	291.262
S2	Sheep	6	6	6	0	Bite grass	1.66	3.61446	216.867
S2	Sheep	45	46	45.5	-1	Bite grass	13.08	3.51682	211.009
S2	Sheep	13	14	13.5	-1	Bite grass	3.71	3.77358	226.415
S2	Sheep	13	13	13	0	Bite grass	3.27	3.97554	238.532
G1	Pygmygoat	6	6	6	0	Chew Concentrate	2.235	2.68456	161.074
G1	Pygmygoat	1	1	1	0	Chew Concentrate	0.231	4.329	259.74
G1	Pygmygoat	6	6	6	0	Bite Concentrate	1.03	5.82524	349.515
G1	Pygmygoat	4	4	4	0	Chew Concentrate	1.36	2.94118	176.471
G1	Pygmygoat	1	1	1	0	Chew Concentrate	0.3	3.33333	200
G1	Pygmygoat	5	5	5	0	Bite Concentrate	0.83	6.0241	361.446
G1	Pygmygoat	2	2	2	0	Chew Concentrate	0.9	2.22222	133.333
G1	Pygmygoat	8	8	8	0	Bite Concentrate	1.74	4.5977	275.862
G1	Pygmygoat	2	2	2	0	Chew Concentrate	0.93	2.15054	129.032
G1	Pygmygoat	9	9	9	0	Bite Concentrate	1.94	4.63918	278.351
G1	Pygmygoat	4	4	4	0	Chew Concentrate	2.01	1.99005	119.403
G1	Pygmygoat	6	6	6	0	Bite Concentrate	1.13	5.30973	318.584
G1	Pygmygoat	4	4	4	0	Chew Concentrate	1.6	2.5	150
G1	Pygmygoat	9	9	9	0	Bite Concentrate	1.8	5	300
G1	Pygmygoat	4	5	4.5	-1	Chew Concentrate	1.3	3.84615	230.769
G1	Pygmygoat	17	17	17	0	Bite Concentrate	3.37	5.04451	302.671
G1	Pygmygoat	2	2	2	0	Chew Concentrate	0.67	2.98507	179.104
G1	Pygmygoat	6	6	6	0	Bite Concentrate	1.17	5.12821	307.692
G1	Pygmygoat	1	2	1.5	-1	Chew Concentrate	0.33	6.06061	363.636
G1	Pygmygoat	4	4	4	0	Bite Concentrate	1.4	2.85714	171.429
G1	Pygmygoat	2	1	1.5	1	Chew Concentrate	0.7	1.42857	85.7143
G1	Pygmygoat	13	13	13	0	Bite Concentrate	3.14	4.14013	248.408
G1	Pygmygoat	3	4	3.5	-1	Chew Concentrate	1.3	3.07692	184.615
G1	Pygmygoat	14	14	14	0	Bite Concentrate	2.6	5.38462	323.077
G1	Pygmygoat	5	5	5	0	Chew Concentrate	1.87	2.6738	160.428
G1	Pygmygoat	11	11	11	0	Bite Concentrate	2.13	5.16432	309.859
G1	Pygmygoat	3	2	2.5	1	Chew Concentrate	1.06	1.88679	113.208
G1	Pygmygoat	22	22	22	0	Bite Concentrate	4.14	5.31401	318.841
G1	Pygmygoat	1	1	1	0	Chew Concentrate	0.4	2.5	150
G1	Pygmygoat	9	8	8.5	1	Bite Concentrate	1.63	4.90798	294.479
G1	Pygmygoat	2	3	2.5	-1	Chew Concentrate	0.83	3.61446	216.867
G1	Pygmygoat	12	12	12	0	Bite Concentrate	2.74	4.37956	262.774
G1	Pygmygoat	10	10	10	0	Chew Concentrate	4.51	2.21729	133.038
G1	Pygmygoat	5	7	6	-2	Bite Concentrate	1.56	4.48718	269.231
G1	Pygmygoat	3	3	3	0	Chew Concentrate	1.17	2.5641	153.846
G1	Pygmygoat	3	3	3	0	Bite Concentrate	0.73	4.10959	246.575
G1	Pygmygoat	3	4	3.5	-1	Bite Concentrate	0.64	6.25	375
G1	Pygmygoat	3	4	3.5	-1	Chew Concentrate	1.03	3.8835	233.01
G1	Pygmygoat	15	15	15	0	Bite Concentrate	2.7	5.55556	333.333
G1	Pygmygoat	2	2	2	0	Chew Concentrate	0.9	2.22222	133.333
G1	Pygmygoat	3	3	3	0	Chew Concentrate	1.07	2.80374	168.224
G1	Pygmygoat	10	10	10	0	Bite Concentrate	2.1	4.7619	285.714
G1	Pygmygoat	5	5	5	0	Chew Concentrate	1.63	3.06748	184.049
G1	Pygmygoat	11	10	10.5	1	Bite Concentrate	1.87	5.34759	320.856
G1	Pygmygoat	7	6	6.5	1	Chew Concentrate	1.5	4	240
G1	Pygmygoat	1	1	1	0	Chew Concentrate	0.23	4.34783	260.87
G1	Pygmygoat	10	10	10	0	Bite Concentrate	2.17	4.60829	276.498
G1	Pygmygoat	6	6	6	0	Chew Concentrate	2.3	2.6087	156.522
G1	Pygmygoat	19	19	19	0	Bite Concentrate	3.87	4.90956	294.574
G1	Pygmygoat	6	6	6	0	Chew Concentrate	1.97	3.04569	182.741
G1	Pygmygoat	13	13	13	0	Bite Concentrate	2.83	4.59364	275.618
G1	Pygmygoat	3	3	3	0	Chew Concentrate	0.94	3.19149	191.489
G1	Pygmygoat	13	12	12.5	1	Bite Concentrate	2.41	4.97925	298.755
G1	Pygmygoat	4	4	4	0	Chew Concentrate	1.31	3.05344	183.206
G1	Pygmygoat	8	7	7.5	1	Bite Concentrate	1.8	3.88889	233.333
G1	Pygmygoat	5	5	5	0	Chew Concentrate	1.77	2.82486	169.492
G1	Pygmygoat	2	2	2	0	Bite Concentrate	0.53	3.77358	226.415
G1	Pygmygoat	18	19	18.5	-1	Chew Concentrate	3.24	5.8642	351.852
G1	Pygmygoat	3	3	3	0	Chew Concentrate	0.9	3.33333	200
G1	Pygmygoat	14	14	14	0	Bite Concentrate	2.74	5.10949	306.569
G1	Pygmygoat	5	5	5	0	Chew Concentrate	1.6	3.125	187.5
G1	Pygmygoat	8	8	8	0	Bite Concentrate	1.71	4.67836	280.702
G1	Pygmygoat	4	4	4	0	Chew Concentrate	1.23	3.25203	195.122
G1	Pygmygoat	15	15	15	0	Bite Concentrate	2.5	6	360
G1	Pygmygoat	4	5	4.5	-1	Chew Concentrate	1.01	4.9505	297.03
G1	Pygmygoat	9	9	9	0	Bite Concentrate	1.63	5.52147	331.288
G1	Pygmygoat	4	6	5	-2	Chew Concentrate	1.17	5.12821	307.692
G1	Pygmygoat	21	21	21	0	Bite Concentrate	4.13	5.08475	305.085
G1	Pygmygoat	9	9	9	0	Bite Concentrate	1.87	4.81283	288.77
G1	Pygmygoat	4	4	4	0	Bite Concentrate	0.93	4.30108	258.065
G1	Pygmygoat	9	9	9	0	Bite Concentrate	1.47	6.12245	367.347
G1	Pygmygoat	2	3	2.5	-1	Chew Concentrate	0.76	3.94737	236.842
G1	Pygmygoat	19	18	18.5	1	Bite Concentrate	3.17	5.67823	340.694
G1	Pygmygoat	1	2	1.5	-1	Chew Concentrate	0.37	5.40541	324.324
G1	Pygmygoat	5	4	4.5	1	Bite Concentrate	0.83	4.81928	289.157
G1	Pygmygoat	2	2	2	0	Chew Concentrate	0.57	3.50877	210.526
G1	Pygmygoat	13	13	13	0	Bite Concentrate	2.37	5.48523	329.114
G1	Pygmygoat	2	2	2	0	Chew Concentrate	0.64	3.125	187.5
G1	Pygmygoat	17	16	16.5	1	Bite Concentrate	2.93	5.46075	327.645
G1	Pygmygoat	10	9	9.5	1	Bite Concentrate	1.7	5.29412	317.647
G1	Pygmygoat	4	4	4	0	Chew Concentrate	1.17	3.4188	205.128
G1	Pygmygoat	14	14	14	0	Bite Concentrate	2.46	5.69106	341.463
G1	Pygmygoat	4	5	4.5	-1	Chew Concentrate	1	5	300
G1	Pygmygoat	13	11	12	2	Bite Concentrate	2.54	4.33071	259.843
G1	Pygmygoat	2	2	2	0	Chew Concentrate	0.53	3.77358	226.415
G1	Pygmygoat	1	1	1	0	Chew Concentrate	0.43	2.32558	139.535
G1	Pygmygoat	1	1	1	0	Chew Concentrate	0.33	3.0303	181.818
G1	Pygmygoat	2	1	1.5	1	Bite Concentrate	0.47	2.12766	127.66
G1	Pygmygoat	1	2	1.5	-1	Chew Concentrate	0.2	10	600
G1	Pygmygoat	3	2	2.5	1	Bite Concentrate	0.43	4.65116	279.07
G1	Pygmygoat	1	1	1	0	Chew Concentrate	0.17	5.88235	352.941
G1	Pygmygoat	3	2	2.5	1	Chew Concentrate	0.53	3.77358	226.415
G1	Pygmygoat	20	19	19.5	1	Bite Concentrate	3.14	6.05096	363.057
G1	Pygmygoat	2	2	2	0	Chew Concentrate	0.47	4.25532	255.319
G1	Pygmygoat	1	1	1	0	Bite Concentrate	0.17	5.88235	352.941
G1	Pygmygoat	3	3	3	0	Chew Concentrate	0.6	5	300
G1	Pygmygoat	4	4	4	0	Bite Concentrate	0.66	6.06061	363.636
G1	Pygmygoat	5	5	5	0	Bite Concentrate	0.73	6.84932	410.959
G1	Pygmygoat	15	14	14.5	1	Bite Concentrate	2.41	5.80913	348.548
G1	Pygmygoat	17	19	18	-2	Bite Concentrate	3.4	5.58824	335.294
G1	Pygmygoat	5	6	5.5	-1	Chew Concentrate	1.6	3.75	225
G1	Pygmygoat	6	5	5.5	1	Bite Concentrate	1.3	3.84615	230.769
G1	Pygmygoat	1	1	1	0	Chew Concentrate	0.27	3.7037	222.222
G1	Pygmygoat	14	14	14	0	Bite Concentrate	2.08	6.73077	403.846
G1	Pygmygoat	8	9	8.5	-1	Chew Concentrate	1.81	4.97238	298.343
G1	Pygmygoat	4	2	3	2	Bite Concentrate	0.47	4.25532	255.319
G1	Pygmygoat	2	2	2	0	Chew Concentrate	0.3	6.66667	400
G1	Pygmygoat	8	9	8.5	-1	Bite Concentrate	1.37	6.56934	394.161
G1	Pygmygoat	4	4	4	0	Chew Concentrate	1.4	2.85714	171.429
G1	Pygmygoat	3	2	2.5	1	Chew Concentrate	0.96	2.08333	125
G1	Pygmygoat	8	6	7	2	Bite Concentrate	1.13	5.30973	318.584
G1	Pygmygoat	46	46	46	0	Bite Concentrate	7.4	6.21622	372.973
G1	Pygmygoat	2	2	2	0	Chew Concentrate	0.3	6.66667	400
G1	Pygmygoat	9	8	8.5	1	Bite Concentrate	1.43	5.59441	335.664
G1	Pygmygoat	7	9	8	-2	Chew Concentrate	1.84	4.8913	293.478
G1	Pygmygoat	21	20	20.5	1	Bite Concentrate	3.6	5.55556	333.333
G1	Pygmygoat	4	6	5	-2	Chew Concentrate	1.07	5.60748	336.449
G1	Pygmygoat	2	2	2	0	Chew Concentrate	0.63	3.1746	190.476
G1	Pygmygoat	18	16	17	2	Bite Concentrate	3.3	4.84848	290.909
G1	Pygmygoat	4	6	5	-2	Chew Concentrate	0.9	6.66667	400
G1	Pygmygoat	26	26	26	0	Bite Concentrate	4.5	5.77778	346.667
G1	Pygmygoat	1	1	1	0	Chew Concentrate	0.34	2.94118	176.471
G1	Pygmygoat	2	2	2	0	Chew Concentrate	0.7	2.85714	171.429
G1	Pygmygoat	2	2	2	0	Chew Concentrate	0.99	2.0202	121.212
G1	Pygmygoat	20	19	19.5	1	Bite Concentrate	3.37	5.63798	338.279
G1	Pygmygoat	2	2	2	0	Chew Concentrate	0.3	6.66667	400
G1	Pygmygoat	3	2	2.5	1	Chew Concentrate	0.37	5.40541	324.324
G1	Pygmygoat	14	15	14.5	-1	Bite Concentrate	2.47	6.07287	364.372
G1	Pygmygoat	23	24	23.5	-1	Bite Concentrate	3.9	6.15385	369.231
G1	Pygmygoat	6	7	6.5	-1	Chew Concentrate	1.57	4.4586	267.516
G1	Pygmygoat	2	2	2	0	Bite Concentrate	0.47	4.25532	255.319
G1	Pygmygoat	4	4	4	0	Chew Concentrate	0.8	5	300
G1	Pygmygoat	8	8	8	0	Bite Concentrate	1.34	5.97015	358.209
G1	Pygmygoat	2	3	2.5	-1	Chew Concentrate	0.43	6.97674	418.605
G1	Pygmygoat	12	13	12.5	-1	Bite Concentrate	2.1	6.19048	371.429
G1	Pygmygoat	9	9	9	0	Bite Concentrate	1.74	5.17241	310.345
G1	Pygmygoat	2	3	2.5	-1	Chew Concentrate	0.53	5.66038	339.623
G1	Pygmygoat	5	3	4	2	Bite Concentrate	0.87	3.44828	206.897
G1	Pygmygoat	2	2	2	0	Bite Concentrate	0.34	5.88235	352.941
G1	Pygmygoat	2	2	2	0	Chew Concentrate	0.3	6.66667	400
G1	Pygmygoat	11	12	11.5	-1	Bite Concentrate	2	6	360
G1	Pygmygoat	5	5	5	0	Bite Concentrate	0.87	5.74713	344.828
G1	Pygmygoat	3	3	3	0	Chew Concentrate	0.7	4.28571	257.143
G1	Pygmygoat	26	24	25	2	Bite Concentrate	4.71	5.09554	305.732
G1	Pygmygoat	5	6	5.5	-1	Chew Concentrate	1.77	3.38983	203.39
G1	Pygmygoat	5	5	5	0	Chew Concentrate	2.1	2.38095	142.857
G1	Pygmygoat	17	18	17.5	-1	Bite Concentrate	2.74	6.56934	394.161
G1	Pygmygoat	3	3	3	0	Chew Concentrate	0.53	5.66038	339.623
G1	Pygmygoat	12	11	11.5	1	Bite Concentrate	1.9	5.78947	347.368
G1	Pygmygoat	2	2	2	0	Chew Concentrate	0.71	2.8169	169.014
G1	Pygmygoat	2	1	1.5	1	Chew Concentrate	0.7	1.42857	85.7143
G1	Pygmygoat	1	0	0.5	1	Chew Concentrate	0.27	0	0
G1	Pygmygoat	3	3	3	0	Chew Concentrate	0.93	3.22581	193.548
G1	Pygmygoat	3	1	2	2	Chew Concentrate	1.03	0.970874	58.2524
G1	Pygmygoat	41	42	41.5	-1	Bite Concentrate	7.17	5.85774	351.464
G1	Pygmygoat	3	5	4	-2	Chew Concentrate	0.87	5.74713	344.828
G1	Pygmygoat	4	2	3	2	Bite Concentrate	0.74	2.7027	162.162
G1	Pygmygoat	1	1	1	0	Chew Concentrate	0.24	4.16667	250
G1	Pygmygoat	3	1	2	2	Chew Concentrate	1.24	0.806452	48.3871
G1	Pygmygoat	3	2	2.5	1	Chew Concentrate	0.9	2.22222	133.333
G1	Pygmygoat	2	2	2	0	Chew Concentrate	0.6	3.33333	200
G1	Pygmygoat	2	1	1.5	1	Bite Concentrate	1.3	0.769231	46.1538
G1	Pygmygoat	3	3	3	0	Chew Concentrate	0.63	4.7619	285.714
G1	Pygmygoat	14	15	14.5	-1	Bite Concentrate	2.37	6.32911	379.747
G1	Pygmygoat	13	13	13	0	Bite Concentrate	2	6.5	390
G1	Pygmygoat	2	3	2.5	-1	Chew Concentrate	0.77	3.8961	233.766
G1	Pygmygoat	11	10	10.5	1	Bite Concentrate	2.2	4.54545	272.727
G1	Pygmygoat	4	4	4	0	Chew Concentrate	1.34	2.98507	179.104
G1	Pygmygoat	2	3	2.5	-1	Chew Concentrate	1.06	2.83019	169.811
G1	Pygmygoat	3	1	2	2	Chew Concentrate	1.37	0.729927	43.7956
G1	Pygmygoat	2	0	1	2	Chew Concentrate	0.77	0	0
G1	Pygmygoat	2	2	2	0	Bite Concentrate	0.43	4.65116	279.07
G1	Pygmygoat	6	6	6	0	Bite Concentrate	1.1	5.45455	327.273
G1	Pygmygoat	1	1	1	0	Chew Concentrate	0.2	5	300
G1	Pygmygoat	5	5	5	0	Bite Concentrate	0.73	6.84932	410.959
G1	Pygmygoat	6	8	7	-2	Chew Concentrate	1.24	6.45161	387.097
G1	Pygmygoat	17	19	18	-2	Chew Concentrate	4.14	4.58937	275.362
G1	Pygmygoat	4	3	3.5	1	Bite Concentrate	0.54	5.55556	333.333
G1	Pygmygoat	7	5	6	2	Bite Concentrate	1.33	3.7594	225.564
G1	Pygmygoat	5	7	6	-2	Chew Concentrate	0.9	7.77778	466.667
G1	Pygmygoat	9	10	9.5	-1	Chew Concentrate	1.6	6.25	375
G1	Pygmygoat	11	12	11.5	-1	Bite Concentrate	2.07	5.7971	347.826
G1	Pygmygoat	28	30	29	-2	Bite Concentrate	5.6	5.35714	321.429
G1	Pygmygoat	2	3	2.5	-1	Chew Concentrate	0.46	6.52174	391.304
G1	Pygmygoat	1	2	1.5	-1	Chew Concentrate	1.14	1.75439	105.263
G1	Pygmygoat	2	2	2	0	Chew Concentrate	1.47	1.36054	81.6327
G1	Pygmygoat	2	2	2	0	Chew Concentrate	0.59	3.38983	203.39
G1	Pygmygoat	3	2	2.5	1	Chew Concentrate	1.21	1.65289	99.1736
G1	Pygmygoat	1	1	1	0	Chew Concentrate	1.4	0.714286	42.8571
G1	Pygmygoat	3	2	2.5	1	Chew Concentrate	1.17	1.7094	102.564
G1	Pygmygoat	2	2	2	0	Chew Concentrate	0.44	4.54545	272.727
G1	Pygmygoat	3	3	3	0	Chew Concentrate	1.1	2.72727	163.636
G1	Pygmygoat	2	2	2	0	Chew Concentrate	0.4	5	300
G1	Pygmygoat	6	6	6	0	Bite Concentrate	1.33	4.51128	270.677
G1	Pygmygoat	5	5	5	0	Chew Concentrate	1.028	4.86381	291.829
G1	Pygmygoat	6	7	6.5	-1	Bite Concentrate	1.06	6.60377	396.226
G1	Pygmygoat	3	3	3	0	Chew Concentrate	0.73	4.10959	246.575
G1	Pygmygoat	3	3	3	0	Chew Concentrate	0.94	3.19149	191.489
G1	Pygmygoat	3	2	2.5	1	Bite Concentrate	0.4	5	300
G1	Pygmygoat	15	15	15	0	Bite Concentrate	2.5	6	360
G1	Pygmygoat	2	2	2	0	Chew Concentrate	0.4	5	300
G1	Pygmygoat	2	2	2	0	Chew Concentrate	0.74	2.7027	162.162
G1	Pygmygoat	1	1	1	0	Chew Hay	0.34	2.94118	176.471
G1	Pygmygoat	7	7	7	0	Chew Hay	2.8	2.5	150
G1	Pygmygoat	23	22	22.5	1	Chew Hay	11.31	1.94518	116.711
G1	Pygmygoat	2	2	2	0	Chew Hay	0.76	2.63158	157.895
G1	Pygmygoat	1	1	1	0	Chew Hay	0.23	4.34783	260.87
G1	Pygmygoat	3	2	2.5	1	Chew Hay	0.87	2.29885	137.931
G1	Pygmygoat	7	7	7	0	Chew Hay	3.04	2.30263	138.158
G1	Pygmygoat	1	1	1	0	Chew Hay	0.33	3.0303	181.818
G1	Pygmygoat	3	3	3	0	Chew Hay	1.3	2.30769	138.462
G1	Pygmygoat	1	1	1	0	Chew Hay	0.3	3.33333	200
G1	Pygmygoat	3	3	3	0	Bite Hay	1.47	2.04082	122.449
G1	Pygmygoat	3	3	3	0	Chew Hay	1.27	2.3622	141.732
G1	Pygmygoat	1	1	1	0	Chew Hay	0.4	2.5	150
G1	Pygmygoat	2	2	2	0	Bite Hay	0.83	2.40964	144.578
G1	Pygmygoat	1	1	1	0	Bite Hay	0.36	2.77778	166.667
G1	Pygmygoat	4	4	4	0	Chew Hay	0.93	4.30108	258.065
G1	Pygmygoat	1	1	1	0	Bite Hay	0.27	3.7037	222.222
G1	Pygmygoat	4	4	4	0	Chew Hay	1.2	3.33333	200
G1	Pygmygoat	1	1	1	0	Bite Hay	0.4	2.5	150
G1	Pygmygoat	3	3	3	0	Chew Hay	0.73	4.10959	246.575
G1	Pygmygoat	4	5	4.5	-1	Bite Hay	0.73	6.84932	410.959
G1	Pygmygoat	12	12	12	0	Chew Hay	4.17	2.8777	172.662
G1	Pygmygoat	6	6	6	0	Chew Hay	2.57	2.33463	140.078
G1	Pygmygoat	52	52	52	0	Chew Hay	22.65	2.29581	137.748
G1	Pygmygoat	5	6	5.5	-1	Bite Hay	0.97	6.18557	371.134
G1	Pygmygoat	5	5	5	0	Chew Hay	1.77	2.82486	169.492
G1	Pygmygoat	2	2	2	0	Chew Hay	0.77	2.5974	155.844
G1	Pygmygoat	2	2	2	0	Chew Hay	0.74	2.7027	162.162
G1	Pygmygoat	3	3	3	0	Bite Hay	0.8	3.75	225
G1	Pygmygoat	3	5	4	-2	Chew Hay	0.7	7.14286	428.571
G1	Pygmygoat	3	4	3.5	-1	Bite Hay	0.53	7.54717	452.83
G1	Pygmygoat	1	1	1	0	Chew Hay	0.17	5.88235	352.941
G1	Pygmygoat	17	16	16.5	1	Chew Hay	7.47	2.1419	128.514
G1	Pygmygoat	1	1	1	0	Bite Hay	0.23	4.34783	260.87
G1	Pygmygoat	1	1	1	0	Chew Hay	0.2	5	300
G1	Pygmygoat	1	1	1	0	Bite Hay	0.27	3.7037	222.222
G1	Pygmygoat	14	14	14	0	Chew Hay	5.54	2.52708	151.625
G1	Pygmygoat	1	1	1	0	Bite Hay	0.23	4.34783	260.87
G1	Pygmygoat	2	2	2	0	Chew Hay	0.67	2.98507	179.104
G1	Pygmygoat	1	1	1	0	Bite Hay	0.27	3.7037	222.222
G1	Pygmygoat	3	3	3	0	Chew Hay	0.47	6.38298	382.979
G1	Pygmygoat	9	9	9	0	Chew Hay	3.57	2.52101	151.261
G1	Pygmygoat	1	1	1	0	Chew Hay	0.23	4.34783	260.87
G1	Pygmygoat	3	3	3	0	Chew Hay	0.44	6.81818	409.091
G1	Pygmygoat	2	1	1.5	1	Bite Hay	0.5	2	120
G1	Pygmygoat	2	2	2	0	Chew Hay	0.7	2.85714	171.429
G1	Pygmygoat	5	5	5	0	Chew Hay	1.63	3.06748	184.049
G1	Pygmygoat	24	23	23.5	1	Chew Hay	9.54	2.4109	144.654
G1	Pygmygoat	1	3	2	-2	Chew Hay	0.34	8.82353	529.412
G1	Pygmygoat	44	44	44	0	Chew Hay	20.39	2.15792	129.475
G1	Pygmygoat	22	23	22.5	-1	Chew Hay	10.44	2.20307	132.184
G1	Pygmygoat	8	7	7.5	1	Chew Hay	3.4	2.05882	123.529
G1	Pygmygoat	4	3	3.5	1	Bite Hay	0.7	4.28571	257.143
G1	Pygmygoat	2	1	1.5	1	Chew Hay	0.33	3.0303	181.818
G1	Pygmygoat	7	6	6.5	1	Chew Hay	2.74	2.18978	131.387
G1	Pygmygoat	16	16	16	0	Chew Hay	6.44	2.48447	149.068
G1	Pygmygoat	1	1	1	0	Chew Hay	0.33	3.0303	181.818
G1	Pygmygoat	7	7	7	0	Chew Hay	2.71	2.58303	154.982
G1	Pygmygoat	12	11	11.5	1	Chew Hay	4.44	2.47748	148.649
G1	Pygmygoat	2	1	1.5	1	Bite Hay	0.6	1.66667	100
G1	Pygmygoat	47	47	47	0	Chew Hay	24.09	1.95102	117.061
G1	Pygmygoat	9	9	9	0	Chew Hay	4.24	2.12264	127.358
G1	Pygmygoat	2	2	2	0	Chew Hay	0.63	3.1746	190.476
G1	Pygmygoat	10	10	10	0	Bite Hay	3.77	2.65252	159.151
G1	Pygmygoat	3	2	2.5	1	Chew Hay	0.7	2.85714	171.429
G1	Pygmygoat	3	3	3	0	Chew Hay	0.54	5.55556	333.333
G1	Pygmygoat	2	1	1.5	1	Bite Hay	0.6	1.66667	100
G1	Pygmygoat	8	7	7.5	1	Chew Hay	2.74	2.55474	153.285
G1	Pygmygoat	4	4	4	0	Chew Hay	1.24	3.22581	193.548
G1	Pygmygoat	3	3	3	0	Bite Hay	0.74	4.05405	243.243
G1	Pygmygoat	2	2	2	0	Bite Hay	0.34	5.88235	352.941
G1	Pygmygoat	40	40	40	0	Chew Hay	17.92	2.23214	133.929
G1	Pygmygoat	10	9	9.5	1	Chew Hay	4.6	1.95652	117.391
G1	Pygmygoat	7	6	6.5	1	Chew Hay	2.6	2.30769	138.462
G1	Pygmygoat	3	2	2.5	1	Chew Hay	1.03	1.94175	116.505
G1	Pygmygoat	2	2	2	0	Bite Hay	0.57	3.50877	210.526
G1	Pygmygoat	5	4	4.5	1	Bite Hay	1.23	3.25203	195.122
G1	Pygmygoat	14	14	14	0	Chew Hay	5.56	2.51799	151.079
G1	Pygmygoat	2	2	2	0	Chew Hay	0.73	2.73973	164.384
G1	Pygmygoat	78	78	78	0	Chew Hay	38.9	2.00514	120.308
G1	Pygmygoat	1	1	1	0	Bite Hay	0.37	2.7027	162.162
G1	Pygmygoat	4	4	4	0	Bite Hay	1.59	2.51572	150.943
G1	Pygmygoat	2	2	2	0	Chew Hay	0.53	3.77358	226.415
G1	Pygmygoat	10	9	9.5	1	Bite Hay	2.93	3.07167	184.3
G1	Pygmygoat	4	3	3.5	1	Chew Hay	0.77	3.8961	233.766
G1	Pygmygoat	3	3	3	0	Bite Hay	0.8	3.75	225
G1	Pygmygoat	7	7	7	0	Chew Hay	2.67	2.62172	157.303
G1	Pygmygoat	21	21	21	0	Chew Hay	9.68	2.16942	130.165
G1	Pygmygoat	15	15	15	0	Chew Hay	5.41	2.77264	166.359
G1	Pygmygoat	9	9	9	0	Chew Hay	2.61	3.44828	206.897
G1	Pygmygoat	1	1	1	0	Chew Hay	0.27	3.7037	222.222
G1	Pygmygoat	8	7	7.5	1	Chew Hay	2.87	2.43902	146.341
G1	Pygmygoat	8	7	7.5	1	Chew Hay	1.94	3.60825	216.495
G1	Pygmygoat	5	3	4	2	Bite Hay	1.3	2.30769	138.462
G1	Pygmygoat	51	52	51.5	-1	Chew Hay	24.54	2.11899	127.139
G1	Pygmygoat	2	2	2	0	Chew Hay	0.53	3.77358	226.415
G1	Pygmygoat	2	1	1.5	1	Bite Hay	0.43	2.32558	139.535
G1	Pygmygoat	1	1	1	0	Chew Hay	0.3	3.33333	200
G1	Pygmygoat	16	15	15.5	1	Chew Hay	6.82	2.19941	131.965
G1	Pygmygoat	8	8	8	0	Chew Hay	3.36	2.38095	142.857
G1	Pygmygoat	2	1	1.5	1	Chew Hay	0.6	1.66667	100
G1	Pygmygoat	5	4	4.5	1	Bite Hay	1.13	3.53982	212.389
G1	Pygmygoat	1	1	1	0	Bite Hay	0.13	7.69231	461.538
G1	Pygmygoat	6	6	6	0	Chew Hay	2.67	2.24719	134.831
G1	Pygmygoat	9	9	9	0	Chew Hay	3.96	2.27273	136.364
G1	Pygmygoat	2	2	2	0	Chew Hay	0.27	7.40741	444.444
G1	Pygmygoat	15	17	16	-2	Bite Hay	6.23	2.72873	163.724
G1	Pygmygoat	96	97	96.5	-1	Chew Hay	46.93	2.06691	124.014
G1	Pygmygoat	36	35	35.5	1	Chew Hay	15.76	2.22081	133.249
G1	Pygmygoat	3	2	2.5	1	Chew Hay	1.13	1.76991	106.195
G1	Pygmygoat	1	0	0.5	1	Chew Hay	0.26	0	0
G1	Pygmygoat	3	1	2	2	Bite Hay	0.57	1.75439	105.263
G1	Pygmygoat	1	0	0.5	1	Chew Hay	0.13	0	0
G1	Pygmygoat	1	1	1	0	Chew Hay	0.23	4.34783	260.87
G1	Pygmygoat	3	2	2.5	1	Bite Hay	0.47	4.25532	255.319
G1	Pygmygoat	17	17	17	0	Chew Hay	6.7	2.53731	152.239
G1	Pygmygoat	3	4	3.5	-1	Chew Hay	1.17	3.4188	205.128
G1	Pygmygoat	3	2	2.5	1	Chew Hay	1.13	1.76991	106.195
G1	Pygmygoat	3	1	2	2	Bite Hay	0.83	1.20482	72.2892
G1	Pygmygoat	5	3	4	2	Chew Hay	0.87	3.44828	206.897
G1	Pygmygoat	54	54	54	0	Chew Hay	27.548	1.96021	117.613
G1	Pygmygoat	3	3	3	0	Chew Hay	1.3	2.30769	138.462
G1	Pygmygoat	3	3	3	0	Chew Hay	0.87	3.44828	206.897
G1	Pygmygoat	3	5	4	-2	Bite Hay	0.97	5.15464	309.278
G1	Pygmygoat	16	17	16.5	-1	Chew Hay	7.49	2.26969	136.182
G1	Pygmygoat	7	5	6	2	Bite Hay	1.66	3.01205	180.723
G1	Pygmygoat	5	5	5	0	Chew Hay	2.23	2.24215	134.529
G1	Pygmygoat	4	3	3.5	1	Bite Hay	1.34	2.23881	134.328
G1	Pygmygoat	3	1	2	2	Chew Hay	0.57	1.75439	105.263
G1	Pygmygoat	3	3	3	0	Chew Hay	1.06	2.83019	169.811
G1	Pygmygoat	2	1	1.5	1	Bite Hay	0.53	1.88679	113.208
G1	Pygmygoat	2	1	1.5	1	Chew Hay	0.6	1.66667	100
G1	Pygmygoat	4	4	4	0	Chew Hay	0.73	5.47945	328.767
G1	Pygmygoat	1	1	1	0	Chew Hay	0.26	3.84615	230.769
G1	Pygmygoat	3	4	3.5	-1	Bite Hay	0.86	4.65116	279.07
G1	Pygmygoat	2	3	2.5	-1	Chew Hay	0.7	4.28571	257.143
G1	Pygmygoat	2	2	2	0	Chew Hay	0.57	3.50877	210.526
G1	Pygmygoat	2	2	2	0	Chew Hay	0.67	2.98507	179.104
G1	Pygmygoat	2	2	2	0	Chew Hay	0.67	2.98507	179.104
G1	Pygmygoat	4	3	3.5	1	Bite Hay	1	3	180
G1	Pygmygoat	3	2	2.5	1	Bite Hay	0.47	4.25532	255.319
G1	Pygmygoat	2	2	2	0	Chew Hay	0.6	3.33333	200
G1	Pygmygoat	4	4	4	0	Chew Hay	1	4	240
G1	Pygmygoat	6	5	5.5	1	Bite Hay	1.77	2.82486	169.492
G1	Pygmygoat	3	2	2.5	1	Chew Hay	0.53	3.77358	226.415
G1	Pygmygoat	3	3	3	0	Chew Hay	0.63	4.7619	285.714
G1	Pygmygoat	4	4	4	0	Chew Hay	0.74	5.40541	324.324
G1	Pygmygoat	2	2	2	0	Bite Hay	0.43	4.65116	279.07
G1	Pygmygoat	7	5	6	2	Chew Hay	1.3	3.84615	230.769
G1	Pygmygoat	3	3	3	0	Chew Hay	1.13	2.65487	159.292
G1	Pygmygoat	4	4	4	0	Chew Hay	1.53	2.61438	156.863
G1	Pygmygoat	11	12	11.5	-1	Chew Hay	2.03	5.91133	354.68
G1	Pygmygoat	17	17	17	0	Chew Hay	7.43	2.28802	137.281
G1	Pygmygoat	3	3	3	0	Bite Hay	0.9	3.33333	200
G1	Pygmygoat	2	1	1.5	1	Chew Hay	0.36	2.77778	166.667
G1	Pygmygoat	21	21	21	0	Chew Hay	6.73	3.12036	187.221
G1	Pygmygoat	7	7	7	0	Chew Hay	1	7	420
G1	Pygmygoat	2	2	2	0	Bite Hay	0.33	6.06061	363.636
G1	Pygmygoat	1	2	1.5	-1	Chew Hay	0.27	7.40741	444.444
G1	Pygmygoat	5	5	5	0	Chew Hay	1.93	2.59067	155.44
G1	Pygmygoat	5	5	5	0	Chew Hay	1.93	2.59067	155.44
G1	Pygmygoat	3	2	2.5	1	Bite Hay	0.7	2.85714	171.429
G1	Pygmygoat	4	5	4.5	-1	Chew Hay	0.9	5.55556	333.333
G1	Pygmygoat	1	1	1	0	Chew Hay	0.23	4.34783	260.87
G1	Pygmygoat	6	5	5.5	1	Chew Hay	1.26	3.96825	238.095
G1	Pygmygoat	2	2	2	0	Chew Hay	0.63	3.1746	190.476
G1	Pygmygoat	34	33	33.5	1	Chew Hay	11.33	2.91262	174.757
G1	Pygmygoat	1	1	1	0	Bite Hay	0.27	3.7037	222.222
G1	Pygmygoat	2	2	2	0	Bite Hay	0.24	8.33333	500
G1	Pygmygoat	10	10	10	0	Chew Hay	3.5	2.85714	171.429
G1	Pygmygoat	5	4	4.5	1	Bite Hay	1.47	2.72109	163.265
G1	Pygmygoat	1	1	1	0	Chew Hay	0.23	4.34783	260.87
G1	Pygmygoat	2	1	1.5	1	Bite Hay	0.37	2.7027	162.162
G1	Pygmygoat	3	3	3	0	Chew Hay	1.06	2.83019	169.811
G1	Pygmygoat	1	0	0.5	1	Chew Hay	0.2	0	0
G1	Pygmygoat	1	1	1	0	Bite Hay	0.27	3.7037	222.222
G1	Pygmygoat	4	2	3	2	Bite Hay	0.5	4	240
G1	Pygmygoat	6	6	6	0	Chew Hay	2.1	2.85714	171.429
G1	Pygmygoat	5	4	4.5	1	Chew Hay	1.7	2.35294	141.176
G1	Pygmygoat	5	5	5	0	Bite Hay	2.17	2.30415	138.249
G1	Pygmygoat	20	19	19.5	1	Chew Hay	8.1	2.34568	140.741
G1	Pygmygoat	16	16	16	0	Chew Hay	7	2.28571	137.143
G1	Pygmygoat	2	3	2.5	-1	Chew Hay	0.96	3.125	187.5
G1	Pygmygoat	5	5	5	0	Chew Hay	2.64	1.89394	113.636
G1	Pygmygoat	9	8	8.5	1	Bite Concentrate	1.2	6.66667	400
G1	Pygmygoat	21	22	21.5	-1	Bite Concentrate	3.85	5.71429	342.857
G1	Pygmygoat	8	8	8	0	Chew Concentrate	2.03	3.94089	236.453
G1	Pygmygoat	3	4	3.5	-1	Bite Hay	0.76	5.26316	315.789
G1	Pygmygoat	10	10	10	0	Chew Hay	4.03	2.48139	148.883
G1	Pygmygoat	3	1	2	2	Chew Hay	0.6	1.66667	100
G1	Pygmygoat	4	4	4	0	Bite Hay	1	4	240
G1	Pygmygoat	4	2	3	2	Bite Hay	0.6	3.33333	200
G1	Pygmygoat	2	2	2	0	Chew Hay	0.36	5.55556	333.333
G1	Pygmygoat	2	3	2.5	-1	Chew Hay	0.63	4.7619	285.714
G1	Pygmygoat	3	1	2	2	Bite Hay	0.4	2.5	150
G1	Pygmygoat	21	22	21.5	-1	Chew Hay	3.33	6.60661	396.396
G1	Pygmygoat	1	1	1	0	Bite Hay	0.2	5	300
G1	Pygmygoat	8	8	8	0	Chew Hay	3.76	2.12766	127.66
G1	Pygmygoat	21	21	21	0	Chew Hay	7.96	2.63819	158.291
G1	Pygmygoat	3	2	2.5	1	Bite Hay	0.74	2.7027	162.162
G1	Pygmygoat	2	2	2	0	Chew Hay	0.83	2.40964	144.578
G1	Pygmygoat	2	2	2	0	Chew Hay	0.67	2.98507	179.104
G1	Pygmygoat	5	6	5.5	-1	Bite Hay	1.53	3.92157	235.294
G1	Pygmygoat	4	4	4	0	Bite Hay	0.66	6.06061	363.636
G1	Pygmygoat	18	18	18	0	Chew Hay	7.39	2.43572	146.143
G1	Pygmygoat	2	2	2	0	Chew Hay	0.9	2.22222	133.333
G1	Pygmygoat	4	2	3	2	Bite Hay	0.94	2.12766	127.66
G1	Pygmygoat	25	26	25.5	-1	Chew Hay	9.99	2.6026	156.156
G1	Pygmygoat	3	3	3	0	Chew Hay	1.2	2.5	150
G1	Pygmygoat	2	2	2	0	Chew Hay	0.27	7.40741	444.444
G1	Pygmygoat	21	21	21	0	Chew Hay	7.46	2.81501	168.901
G1	Pygmygoat	4	4	4	0	Bite Hay	0.59	6.77966	406.78
G1	Pygmygoat	12	12	12	0	Chew Hay	4.46	2.69058	161.435
G1	Pygmygoat	4	2	3	2	Bite Hay	0.63	3.1746	190.476
G1	Pygmygoat	7	6	6.5	1	Bite Hay	1.23	4.87805	292.683
G1	Pygmygoat	37	37	37	0	Chew Hay	17.55	2.10826	126.496
G1	Pygmygoat	7	6	6.5	1	Chew Hay	3.03	1.9802	118.812
G1	Pygmygoat	5	4	4.5	1	Bite Hay	0.73	5.47945	328.767
G1	Pygmygoat	13	13	13	0	Chew Hay	5.16	2.51938	151.163
G1	Pygmygoat	6	4	5	2	Bite Hay	0.96	4.16667	250
G1	Pygmygoat	7	6	6.5	1	Chew Hay	2.2	2.72727	163.636
G1	Pygmygoat	5	5	5	0	Bite Hay	0.99	5.05051	303.03
G1	Pygmygoat	4	4	4	0	Chew Hay	0.64	6.25	375
G1	Pygmygoat	7	7	7	0	Bite Hay	1.57	4.4586	267.516
G1	Pygmygoat	5	5	5	0	Chew Hay	1.1	4.54545	272.727
G1	Pygmygoat	3	2	2.5	1	Bite Hay	0.46	4.34783	260.87
G1	Pygmygoat	4	4	4	0	Bite Hay	0.66	6.06061	363.636
G1	Pygmygoat	7	7	7	0	Chew Hay	3.13	2.23642	134.185
G1	Pygmygoat	5	5	5	0	Chew Hay	2.3	2.17391	130.435
G1	Pygmygoat	37	37	37	0	Chew Hay	10.89	3.39761	203.857
G2	Pygmygoat	29	30	29.5	-1	Bite Concentrate	6.19	4.84653	290.792
G2	Pygmygoat	5	5	5	0	Chew Concentrate	2.1	2.38095	142.857
G2	Pygmygoat	17	18	17.5	-1	Bite Concentrate	3.8	4.73684	284.211
G2	Pygmygoat	9	8	8.5	1	Chew Concentrate	3.13	2.55591	153.355
G2	Pygmygoat	13	13	13	0	Bite Concentrate	2.87	4.52962	271.777
G2	Pygmygoat	7	8	7.5	-1	Chew Concentrate	2.6	3.07692	184.615
G2	Pygmygoat	18	20	19	-2	Bite Concentrate	3.74	5.34759	320.856
G2	Pygmygoat	2	2	2	0	Chew Concentrate	0.86	2.32558	139.535
G2	Pygmygoat	8	10	9	-2	Bite Concentrate	1.67	5.98802	359.281
G2	Pygmygoat	11	13	12	-2	Chew Concentrate	3.86	3.36788	202.073
G2	Pygmygoat	9	8	8.5	1	Bite Concentrate	1.99	4.0201	241.206
G2	Pygmygoat	2	4	3	-2	Chew Concentrate	0.8	5	300
G2	Pygmygoat	10	8	9	2	Bite Concentrate	2.23	3.58744	215.247
G2	Pygmygoat	10	10	10	0	Chew Concentrate	4.3	2.32558	139.535
G2	Pygmygoat	7	8	7.5	-1	Bite Concentrate	0.99	8.08081	484.848
G2	Pygmygoat	12	12	12	0	Bite Concentrate	2.3	5.21739	313.043
G2	Pygmygoat	7	7	7	0	Bite Concentrate	1.5	4.66667	280
G2	Pygmygoat	11	12	11.5	-1	Chew Concentrate	4.9	2.44898	146.939
G2	Pygmygoat	28	28	28	0	Bite Concentrate	5.5	5.09091	305.455
G2	Pygmygoat	7	8	7.5	-1	Chew Concentrate	2.63	3.04183	182.51
G2	Pygmygoat	6	4	5	2	Bite Concentrate	1	4	240
G2	Pygmygoat	8	9	8.5	-1	Bite Concentrate	1.59	5.66038	339.623
G2	Pygmygoat	1	1	1	0	Chew Concentrate	0.2	5	300
G2	Pygmygoat	4	4	4	0	Chew Concentrate	1.43	2.7972	167.832
G2	Pygmygoat	13	14	13.5	-1	Bite Concentrate	1.66	8.43373	506.024
G2	Pygmygoat	5	5	5	0	Chew Concentrate	1.77	2.82486	169.492
G2	Pygmygoat	17	19	18	-2	Bite Concentrate	3.17	5.99369	359.621
G2	Pygmygoat	5	7	6	-2	Chew Concentrate	1.67	4.19162	251.497
G2	Pygmygoat	4	6	5	-2	Chew Concentrate	2.29	2.62009	157.205
G2	Pygmygoat	19	19	19	0	Bite Concentrate	3.26	5.82822	349.693
G2	Pygmygoat	2	2	2	0	Chew Concentrate	0.34	5.88235	352.941
G2	Pygmygoat	26	26	26	0	Bite Concentrate	4.76	5.46218	327.731
G2	Pygmygoat	2	4	3	-2	Chew Concentrate	0.83	4.81928	289.157
G2	Pygmygoat	16	16	16	0	Bite Concentrate	2.96	5.40541	324.324
G2	Pygmygoat	4	4	4	0	Chew Concentrate	1.53	2.61438	156.863
G2	Pygmygoat	30	28	29	2	Bite Concentrate	6.06	4.62046	277.228
G2	Pygmygoat	12	12	12	0	Chew Concentrate	5.87	2.04429	122.658
G2	Pygmygoat	48	49	48.5	-1	Bite Concentrate	9.29	5.27449	316.469
G2	Pygmygoat	7	7	7	0	Chew Concentrate	3.13	2.23642	134.185
G2	Pygmygoat	14	16	15	-2	Bite Concentrate	2.66	6.01504	360.902
G2	Pygmygoat	9	10	9.5	-1	Chew Concentrate	2.04	4.90196	294.118
G2	Pygmygoat	31	32	31.5	-1	Bite Concentrate	6.09	5.25452	315.271
G2	Pygmygoat	11	13	12	-2	Chew Concentrate	5.23	2.48566	149.14
G2	Pygmygoat	1	1	1	0	Chew Concentrate	0.13	7.69231	461.538
G2	Pygmygoat	26	26	26	0	Bite Concentrate	4.9	5.30612	318.367
G2	Pygmygoat	3	4	3.5	-1	Bite Concentrate	0.67	5.97015	358.209
G2	Pygmygoat	25	25	25	0	Bite Concentrate	5.63	4.4405	266.43
G2	Pygmygoat	6	8	7	-2	Chew Concentrate	2.16	3.7037	222.222
G2	Pygmygoat	18	18	18	0	Bite Concentrate	3.56	5.05618	303.371
G2	Pygmygoat	3	4	3.5	-1	Chew Concentrate	1.64	2.43902	146.341
G2	Pygmygoat	6	7	6.5	-1	Chew Hay	1.06	6.60377	396.226
G2	Pygmygoat	1	1	1	0	Bite Hay	0.16	6.25	375
G2	Pygmygoat	5	5	5	0	Chew Hay	1.83	2.73224	163.934
G2	Pygmygoat	20	20	20	0	Chew Hay	10.36	1.9305	115.83
G2	Pygmygoat	11	11	11	0	Chew Hay	5.5	2	120
G2	Pygmygoat	3	2	2.5	1	Bite Hay	0.8	2.5	150
G2	Pygmygoat	95	93	94	2	Chew Hay	47.84	1.94398	116.639
G2	Pygmygoat	3	2	2.5	1	Bite Hay	0.4	5	300
G2	Pygmygoat	12	12	12	0	Chew Hay	5.21	2.30326	138.196
G2	Pygmygoat	2	2	2	0	Bite Hay	0.77	2.5974	155.844
G2	Pygmygoat	53	53	53	0	Chew Hay	26.14	2.02754	121.653
G2	Pygmygoat	25	27	26	-2	Chew Hay	12.3	2.19512	131.707
G2	Pygmygoat	16	15	15.5	1	Chew Hay	6.87	2.18341	131.004
G2	Pygmygoat	9	9	9	0	Bite Hay	2.6	3.46154	207.692
G2	Pygmygoat	43	44	43.5	-1	Chew Hay	23.48	1.87394	112.436
G2	Pygmygoat	2	1	1.5	1	Bite Hay	0.47	2.12766	127.66
G2	Pygmygoat	119	120	119.5	-1	Chew Hay	56.59	2.12052	127.231
G2	Pygmygoat	8	8	8	0	Bite Hay	2.77	2.88809	173.285
G2	Pygmygoat	49	48	48.5	1	Chew Hay	25.75	1.86408	111.845
G2	Pygmygoat	3	2	2.5	1	Bite Hay	0.5	4	240
G2	Pygmygoat	20	20	20	0	Chew Hay	9.86	2.0284	121.704
G2	Pygmygoat	4	3	3.5	1	Bite Hay	1	3	180
G2	Pygmygoat	18	19	18.5	-1	Chew Hay	8.73	2.1764	130.584
G2	Pygmygoat	32	32	32	0	Chew Hay	14.45	2.21453	132.872
G2	Pygmygoat	29	29	29	0	Chew Hay	13.35	2.17228	130.337
G2	Pygmygoat	4	4	4	0	Chew Hay	1.8	2.22222	133.333
G2	Pygmygoat	4	2	3	2	Bite Hay	0.8	2.5	150
G2	Pygmygoat	27	26	26.5	1	Chew Hay	11.39	2.2827	136.962
G2	Pygmygoat	8	10	9	-2	Bite Hay	1.87	5.34759	320.856
G2	Pygmygoat	40	40	40	0	Chew Hay	20.01	1.999	119.94
G2	Pygmygoat	4	4	4	0	Chew Hay	1.73	2.31214	138.728
G2	Pygmygoat	13	14	13.5	-1	Bite Hay	4.19	3.34129	200.477
G2	Pygmygoat	109	108	108.5	1	Chew Hay	52.62	2.05245	123.147
G2	Pygmygoat	4	4	4	0	Chew Hay	1.6	2.5	150
G2	Pygmygoat	3	3	3	0	Bite Hay	1.47	2.04082	122.449
G2	Pygmygoat	2	2	2	0	Chew Hay	0.96	2.08333	125
G2	Pygmygoat	2	3	2.5	-1	Chew Hay	0.84	3.57143	214.286
G2	Pygmygoat	4	4	4	0	Bite Hay	0.56	7.14286	428.571
G2	Pygmygoat	55	54	54.5	1	Chew Hay	28.01	1.92788	115.673
G2	Pygmygoat	10	10	10	0	Chew Hay	3.69	2.71003	162.602
G2	Pygmygoat	5	4	4.5	1	Chew Hay	2.73	1.4652	87.9121
G2	Pygmygoat	14	12	13	2	Bite Concentrate	2.63	4.56274	273.764
G2	Pygmygoat	4	6	5	-2	Chew Concentrate	1.3	4.61538	276.923
G2	Pygmygoat	10	10	10	0	Bite Concentrate	1.7	5.88235	352.941
G2	Pygmygoat	2	3	2.5	-1	Chew Concentrate	0.49	6.12245	367.347
G2	Pygmygoat	1	1	1	0	Bite Concentrate	0.2	5	300
G2	Pygmygoat	3	3	3	0	Chew Concentrate	0.86	3.48837	209.302
G2	Pygmygoat	16	16	16	0	Bite Concentrate	3.5	4.57143	274.286
G2	Pygmygoat	8	8	8	0	Chew Concentrate	2	4	240
G2	Pygmygoat	2	3	2.5	-1	Chew Concentrate	0.86	3.48837	209.302
G2	Pygmygoat	35	34	34.5	1	Bite Concentrate	7.3	4.65753	279.452
G2	Pygmygoat	27	25	26	2	Bite Concentrate	5.63	4.4405	266.43
G2	Pygmygoat	5	5	5	0	Chew Concentrate	3.16	1.58228	94.9367
G2	Pygmygoat	32	32	32	0	Bite Concentrate	5.93	5.39629	323.777
G2	Pygmygoat	2	2	2	0	Chew Concentrate	0.33	6.06061	363.636
G2	Pygmygoat	23	23	23	0	Bite Concentrate	4.06	5.66502	339.901
G2	Pygmygoat	3	2	2.5	1	Chew Concentrate	0.83	2.40964	144.578
G2	Pygmygoat	4	5	4.5	-1	Chew Concentrate	0.74	6.75676	405.405
G2	Pygmygoat	2	1	1.5	1	Chew Concentrate	0.67	1.49254	89.5522
G2	Pygmygoat	2	0	1	2	Chew Concentrate	0.63	0	0
G2	Pygmygoat	7	5	6	2	Chew Concentrate	3.67	1.3624	81.7439
G2	Pygmygoat	4	5	4.5	-1	Bite Hay	0.6	8.33333	500
G2	Pygmygoat	22	23	22.5	-1	Chew Hay	5.14	4.47471	268.482
G2	Pygmygoat	5	5	5	0	Bite Hay	0.9	5.55556	333.333
G2	Pygmygoat	2	2	2	0	Chew Hay	0.34	5.88235	352.941
G2	Pygmygoat	43	44	43.5	-1	Chew Hay	20.57	2.13904	128.342
G2	Pygmygoat	33	32	32.5	1	Chew Hay	13.45	2.37918	142.751
G2	Pygmygoat	3	1	2	2	Bite Hay	0.47	2.12766	127.66
G2	Pygmygoat	103	104	103.5	-1	Chew Hay	36.63	2.8392	170.352
G2	Pygmygoat	3	4	3.5	-1	Bite Hay	0.46	8.69565	521.739
G2	Pygmygoat	24	24	24	0	Chew Hay	8.13	2.95203	177.122
G2	Pygmygoat	5	3	4	2	Chew Hay	1.7	1.76471	105.882
G2	Pygmygoat	10	10	10	0	Chew Hay	3.36	2.97619	178.571
G2	Pygmygoat	9	8	8.5	1	Bite Concentrate	1.46	5.47945	328.767
G2	Pygmygoat	24	26	25	-2	Bite Concentrate	4.43	5.86907	352.144
G2	Pygmygoat	8	9	8.5	-1	Chew Concentrate	3.4	2.64706	158.824
G2	Pygmygoat	31	32	31.5	-1	Bite Concentrate	6.46	4.95356	297.214
G2	Pygmygoat	6	8	7	-2	Bite Concentrate	1.27	6.29921	377.953
G2	Pygmygoat	5	7	6	-2	Chew Concentrate	2.27	3.0837	185.022
G2	Pygmygoat	6	5	5.5	1	Chew Concentrate	4.17	1.19904	71.9424
G2	Pygmygoat	9	8	8.5	1	Bite Concentrate	2.1	3.80952	228.571
G2	Pygmygoat	13	14	13.5	-1	Chew Concentrate	3.53	3.96601	237.96
G2	Pygmygoat	8	6	7	2	Bite Hay	2.1	2.85714	171.429
G2	Pygmygoat	25	23	24	2	Chew Hay	12.66	1.81675	109.005
G2	Pygmygoat	5	4	4.5	1	Bite Hay	1.43	2.7972	167.832
G2	Pygmygoat	50	50	50	0	Chew Hay	22.21	2.25124	135.074
G2	Pygmygoat	6	6	6	0	Bite Hay	0.9	6.66667	400
G2	Pygmygoat	3	3	3	0	Chew Hay	0.44	6.81818	409.091
G2	Pygmygoat	5	5	5	0	Chew Hay	1.53	3.26797	196.078
G2	Pygmygoat	10	10	10	0	Bite Hay	1.9	5.26316	315.789
G2	Pygmygoat	4	5	4.5	-1	Bite Hay	0.73	6.84932	410.959
G2	Pygmygoat	10	10	10	0	Chew Hay	4.36	2.29358	137.615
G2	Pygmygoat	3	3	3	0	Chew Hay	1.2	2.5	150
G2	Pygmygoat	5	5	5	0	Bite Hay	0.7	7.14286	428.571
G2	Pygmygoat	3	3	3	0	Chew Hay	0.56	5.35714	321.429
G2	Pygmygoat	2	2	2	0	Bite Hay	0.43	4.65116	279.07
G2	Pygmygoat	25	26	25.5	-1	Chew Hay	9.72	2.6749	160.494
G2	Pygmygoat	3	3	3	0	Chew Hay	1.03	2.91262	174.757
G2	Pygmygoat	3	3	3	0	Bite Hay	0.57	5.26316	315.789
G2	Pygmygoat	7	7	7	0	Bite Hay	1.6	4.375	262.5
G2	Pygmygoat	3	3	3	0	Chew Hay	1.37	2.18978	131.387
G2	Pygmygoat	7	9	8	-2	Bite Hay	1.7	5.29412	317.647
G2	Pygmygoat	4	4	4	0	Chew Hay	4.13	0.968523	58.1114
G2	Pygmygoat	10	10	10	0	Chew Hay	4.13	2.42131	145.278
G2	Pygmygoat	14	13	13.5	1	Chew Hay	6.86	1.89504	113.703
G2	Pygmygoat	3	4	3.5	-1	Bite Hay	0.63	6.34921	380.952
G2	Pygmygoat	17	17	17	0	Chew Hay	7.6	2.23684	134.211
G2	Pygmygoat	3	3	3	0	Bite Hay	0.4	7.5	450
G2	Pygmygoat	7	8	7.5	-1	Chew Hay	3.3	2.42424	145.455
G2	Pygmygoat	4	4	4	0	Bite Hay	0.77	5.19481	311.688
G2	Pygmygoat	47	49	48	-2	Chew Hay	24.75	1.9798	118.788
G2	Pygmygoat	3	4	3.5	-1	Bite Hay	0.67	5.97015	358.209
G2	Pygmygoat	25	25	25	0	Chew Hay	11.79	2.12044	127.226
G2	Pygmygoat	41	40	40.5	1	Chew Hay	20.28	1.97239	118.343
G2	Pygmygoat	6	6	6	0	Chew Hay	2.13	2.8169	169.014
G2	Pygmygoat	4	6	5	-2	Bite Hay	0.66	9.09091	545.455
G2	Pygmygoat	11	11	11	0	Chew Hay	3.96	2.77778	166.667
G2	Pygmygoat	6	6	6	0	Bite Hay	1.1	5.45455	327.273
G2	Pygmygoat	53	54	53.5	-1	Chew Hay	27.08	1.99409	119.645
G2	Pygmygoat	3	3	3	0	Bite Hay	0.6	5	300
G2	Pygmygoat	10	10	10	0	Chew Hay	4.82	2.07469	124.481
G2	Pygmygoat	3	1	2	2	Bite Hay	0.4	2.5	150
G2	Pygmygoat	16	16	16	0	Chew Hay	17.39	0.920069	55.2041
G2	Pygmygoat	6	7	6.5	-1	Chew Hay	1.96	3.57143	214.286
G2	Pygmygoat	4	4	4	0	Bite Hay	1.8	2.22222	133.333
G2	Pygmygoat	5	6	5.5	-1	Chew Hay	2.2	2.72727	163.636
G2	Pygmygoat	25	26	25.5	-1	Chew Hay	12.76	2.03762	122.257
G2	Pygmygoat	5	3	4	2	Bite Hay	1.3	2.30769	138.462
G2	Pygmygoat	10	10	10	0	Bite Hay	3.46	2.89017	173.41
G2	Pygmygoat	11	11	11	0	Chew Hay	5.23	2.10325	126.195
G2	Pygmygoat	5	5	5	0	Bite Hay	1.06	4.71698	283.019
G2	Pygmygoat	6	8	7	-2	Chew Hay	3.9	2.05128	123.077
G2	Pygmygoat	44	44	44	0	Chew Hay	18.12	2.42826	145.695
G2	Pygmygoat	9	9	9	0	Bite Hay	3.34	2.69461	161.677
G2	Pygmygoat	21	21	21	0	Chew Hay	10.59	1.983	118.98
G2	Pygmygoat	6	5	5.5	1	Bite Hay	1.57	3.18471	191.083
G2	Pygmygoat	7	9	8	-2	Bite Hay	3.13	2.8754	172.524
G2	Pygmygoat	28	28	28	0	Chew Hay	11.99	2.33528	140.117
G2	Pygmygoat	4	4	4	0	Bite Hay	1.7	2.35294	141.176
G2	Pygmygoat	4	4	4	0	Chew Hay	1.73	2.31214	138.728
G2	Pygmygoat	17	17	17	0	Chew Hay	9.29	1.82992	109.795
G2	Pygmygoat	9	9	9	0	Chew Hay	3.8	2.36842	142.105
G2	Pygmygoat	3	3	3	0	Chew Concentrate	1.76	1.70455	102.273
G2	Pygmygoat	13	13	13	0	Bite Concentrate	2.37	5.48523	329.114
G2	Pygmygoat	5	5	5	0	Chew Concentrate	2.23	2.24215	134.529
G2	Pygmygoat	20	21	20.5	-1	Bite Concentrate	3.86	5.44041	326.425
G2	Pygmygoat	9	10	9.5	-1	Chew Concentrate	3.33	3.003	180.18
G2	Pygmygoat	1	1	1	0	Bite Hay	0.2	5	300
G2	Pygmygoat	31	31	31	0	Chew Hay	13.92	2.22701	133.621
G2	Pygmygoat	6	5	5.5	1	Chew Hay	2.54	1.9685	118.11
G2	Pygmygoat	5	3	4	2	Chew Hay	1.93	1.5544	93.2642
G2	Pygmygoat	6	6	6	0	Bite Hay	1.07	5.60748	336.449
G2	Pygmygoat	4	6	5	-2	Chew Hay	1.67	3.59281	215.569
G2	Pygmygoat	2	1	1.5	1	Bite Hay	0.36	2.77778	166.667
G2	Pygmygoat	4	5	4.5	-1	Chew Hay	1.57	3.18471	191.083
G2	Pygmygoat	3	3	3	0	Bite Hay	0.6	5	300
G2	Pygmygoat	11	11	11	0	Chew Hay	5.26	2.09125	125.475
G2	Pygmygoat	4	4	4	0	Bite Hay	0.67	5.97015	358.209
G2	Pygmygoat	12	13	12.5	-1	Chew Hay	2.9	4.48276	268.966
G2	Pygmygoat	5	6	5.5	-1	Chew Hay	2.27	2.64317	158.59
G2	Pygmygoat	14	12	13	2	Bite Hay	3.76	3.19149	191.489
G2	Pygmygoat	3	3	3	0	Bite Hay	0.7	4.28571	257.143
G2	Pygmygoat	5	5	5	0	Chew Hay	2.23	2.24215	134.529
